# Supplementary material for: Dynamics of B-Cell Responses after SARS-CoV-2 Vaccination in Spain
Source: Vaccines (Basel). 2022 Sep 26;10(10):1615. doi: 10.3390/vaccines10101615 (PMC9608951; doi:10.3390/vaccines10101615)
Supplement: Supplementary file 1 [file vaccines-10-01615-s001.zip]

Archive with 1 entries (1 files):
- vaccines-1894444-supplementary.pdf
